# Supplementary material for: Biodiesel Production Using Lithium Metasilicate Synthesized from Non-Conventional Sources
Source: Materials (Basel). 2022 Sep 29;15(19):6753. doi: 10.3390/ma15196753 (PMC9571811; doi:10.3390/ma15196753)
Supplement: Supplementary file 1 [file materials-15-06753-s001.zip]

Archive with 1 entries (1 files):
- materials-1910745-supplementary.pdf
